# Supplementary material for: Programmable 3D Photovoltaics via Mechanically Origami‐Coded Interlocked 3D Kirigami and Nano‐Root Anchored AgNWs–In–Ga Multiphasic Alloy Conductor
Source: Adv Mater. 2026 Jun 9;38(39):e23685. doi: 10.1002/adma.202523685 (PMC13361253; doi:10.1002/adma.202523685)
Supplement: Supplementary file 2 — Supporting Movie: adma73188‐sup‐0002‐MovieS1‐S6.zip. [file ADMA-38-e23685-s001.zip]

Archive with 6 entries (6 files):
- MovieS1.mp4
- MovieS2.mp4
- MovieS3.mp4
- MovieS4.mp4
- MovieS5.mp4
- MovieS6.mp4
